# Supplementary material for: Acquisition and Exaptation of Endogenous Retroviruses in Mammalian Placenta
Source: Biomolecules. 2023 Oct 4;13(10):1482. doi: 10.3390/biom13101482 (PMC10604696; doi:10.3390/biom13101482)
Supplement: Supplementary file 1 [file biomolecules-13-01482-s001.zip]

Archive with 1 entries (1 files):
- biomolecules-2585581-supplementary.pdf
